# Supplementary material for: Dysfunctional gut microbiota and relative co-abundance network in infantile eczema
Source: Gut Pathog. 2016 Jul 22;8:36. doi: 10.1186/s13099-016-0118-0 (PMC4957860; doi:10.1186/s13099-016-0118-0)
Supplement: Supplementary file 2 — 10.1186/s13099-016-0118-0 The distribution of OTUs in 33 infants. [file 13099_2016_118_MOESM2_ESM.xlsx]

## Sheet: otu_table
#OTU ID	Non-eczema1	Non-eczema12	Non-eczema13	Non-eczema15	Non-eczema16	Non-eczema18	Non-eczema2	Non-eczema22	Non-eczema25	Non-eczema32	Non-eczema34	Non-eczema36	Non-eczema37	Non-eczema7	Eczema10	Eczema14	Eczema17	Eczema20	Eczema21	Eczema23	Eczema24	Eczema26	Eczema27	Eczema28	Eczema29	Eczema30	Eczema31	Eczema35	Eczema3	Eczema5	Eczema6	Eczema8	Eczema9
OTU1	367	3008	23829	12266	6586	57	688	1787	14	28710	15398	17	33803	4436	15187	29960	6393	13767	14268	17151	27780	10699	25391	19763	25440	9651	27915	16997	10532	11004	155	32284	38461
OTU2	11889	24	313	12534	20255	29070	8608	18844	30622	4770	13229	17550	2311	14868	873	4232	32	17780	6395	451	690	16673	220	16406	23693	2107	25086	2966	33	721	20647	546	266
OTU3	0	0	0	0	0	0	1	0	0	1	0	0	0	1	0	0	0	3	0	0	0	0	0	7	1	0	0	0	0	0	0	0	0
OTU4	0	0	0	0	6283	0	0	0	0	0	0	0	0	0	0	0	0	1060	0	0	0	0	0	0	0	0	0	0	0	0	0	0	0
OTU5	0	8	0	0	0	0	0	0	0	0	0	0	2	0	0	0	0	0	0	0	50	0	0	0	0	0	0	0	0	0	0	0	5
OTU6	0	0	0	0	0	0	0	0	0	0	0	0	0	0	0	2	0	0	0	797	1	1	0	3	0	0	0	0	0	0	0	0	0
OTU7	0	0	0	0	0	0	2	0	0	0	0	0	0	0	0	0	0	0	0	0	0	0	0	0	0	0	0	0	0	0	0	0	1
OTU8	0	5	14	1	0	5	107	0	0	0	0	1	0	1	0	0	0	0	0	0	0	0	1	0	0	1	0	3	1	0	0	0	1
OTU9	0	0	0	0	0	0	1	1	0	0	0	0	0	0	13	0	0	0	0	0	0	0	0	2	0	0	0	1	0	0	0	0	0
OTU10	0	0	0	3	9	0	0	0	1	0	0	0	3	1	0	0	0	0	0	0	0	0	0	0	2	0	0	0	0	1	1	0	0
OTU11	0	0	0	0	0	0	7	0	0	0	0	0	0	0	0	0	0	0	0	0	0	0	0	0	0	0	0	0	0	0	0	0	0
OTU12	0	0	0	0	0	0	0	0	0	0	0	0	0	0	0	0	0	0	17	0	0	0	0	0	0	0	0	0	0	0	0	0	0
OTU13	8	0	0	0	0	0	0	0	0	0	0	0	0	0	0	0	0	0	0	0	0	0	0	0	0	0	0	0	0	0	0	0	0
OTU14	0	0	27	4	0	1	0	1	0	3	20	4	0	12	1	5	0	2	7	25	0	1	30	1	8	0	3	0	13	23	6	4	22
OTU15	162	1	1478	0	874	0	0	0	0	0	0	0	137	0	0	0	0	0	0	1304	0	1	0	141	0	0	0	0	14	0	0	3	0
OTU16	0	0	0	0	0	0	3	0	0	0	0	0	0	0	0	0	0	0	0	0	0	0	0	0	0	0	0	0	0	0	0	0	0
OTU17	0	0	1	0	0	0	0	0	9	0	0	0	0	0	0	0	0	2	0	0	0	0	0	0	0	4	0	0	0	0	0	0	0
OTU18	0	0	0	0	0	0	0	0	0	0	0	0	0	0	0	0	0	0	0	0	3	0	0	0	0	0	0	0	0	0	0	0	0
OTU19	4	0	0	0	0	0	0	0	0	0	0	0	0	0	0	0	0	0	0	1	0	0	0	1	0	0	0	0	2	0	0	0	0
OTU20	0	0	0	0	0	0	0	0	0	0	2	0	0	0	0	0	0	0	0	2	0	0	0	0	0	0	0	0	0	0	2	17	1
OTU21	0	0	0	0	0	0	0	0	0	0	0	0	0	0	0	0	0	0	0	1142	0	0	0	0	0	0	0	0	0	0	0	0	0
OTU22	0	0	0	0	0	0	6	0	0	0	0	0	0	0	2	0	0	0	0	0	0	0	0	2	0	0	0	0	0	0	0	2	0
OTU23	0	0	0	0	0	0	0	0	0	0	0	0	0	0	0	0	0	2	0	0	0	0	0	0	2	0	1	0	0	0	1	0	0
OTU24	0	0	0	0	0	0	0	0	0	0	0	0	18	0	0	0	0	0	0	0	0	0	0	0	0	0	0	0	0	0	0	0	0
OTU25	4	0	1	0	0	4	4	8	0	0	0	0	0	1	1	3	0	6	4	0	18	0	0	1	0	0	0	0	0	0	1	9	5
OTU26	0	0	0	0	0	3	0	0	0	2	0	0	0	0	0	0	0	0	0	0	1	0	0	3	0	0	0	0	0	0	0	0	0
OTU27	16	7211	6	153	3	493	30	12	254	4	3	36	1	9	4	5	16	6	0	22	11	3	6	82	5	45	5	497	0	0	9	157	15
OTU28	0	0	0	0	0	0	0	0	0	0	0	0	0	0	0	0	0	0	0	0	2	0	0	1	0	0	0	0	0	0	0	0	0
OTU29	170	2	3	2	2	3	77	7	2	7	6	2	0	4	0	4	2	20	6	2	23	1	3	90	1	5	8	7	1	0	2	22	15
OTU30	0	0	0	0	0	0	0	0	0	2	0	0	0	0	0	0	0	0	0	0	0	0	0	0	0	0	0	0	0	0	0	0	0
OTU31	0	0	0	0	0	0	0	0	1	0	0	0	0	0	0	0	0	0	0	0	1	0	0	0	0	0	0	0	0	0	0	1	2
OTU32	5	0	0	0	0	0	0	0	0	0	0	0	0	0	0	0	0	0	0	0	0	0	0	0	0	0	0	0	0	0	0	0	0
OTU33	0	0	0	0	0	0	0	0	0	0	0	0	0	0	0	0	0	0	0	0	0	0	0	0	0	0	0	0	0	0	0	6	0
OTU34	0	0	0	0	0	0	0	0	0	0	0	0	3	0	0	0	0	0	0	0	0	0	0	0	0	0	0	0	0	0	0	0	0
OTU35	3	0	0	1	0	0	1	0	0	0	0	0	1	1	0	0	0	5	0	0	0	0	0	1	1	0	1	2	0	0	0	0	0
OTU36	0	0	0	0	0	0	2	0	0	0	0	0	0	0	0	0	0	0	0	0	0	0	0	0	0	0	0	0	0	0	0	0	0
OTU37	2	1	0	0	0	0	0	0	0	0	0	0	0	0	0	2	0	0	0	0	0	0	0	0	0	0	0	0	0	0	0	0	0
OTU38	0	0	0	0	0	0	0	0	0	0	0	0	57	0	0	0	0	0	0	0	0	0	0	0	0	0	0	0	0	0	0	0	0
OTU39	3	0	460	0	0	0	0	0	0	0	0	0	6	0	0	0	0	0	0	0	0	210	0	0	0	0	0	0	0	0	0	0	0
OTU40	2	0	0	0	0	4	3	0	14	0	0	0	0	0	4	0	0	8	1	0	1	0	0	9	0	5	1	1	0	0	0	9	1
OTU41	7	16	0	0	0	0	1	0	0	20	0	0	2	0	0	0	0	0	0	0	320	0	0	6	1	5	0	0	0	0	0	0	20
OTU42	64	191	500	10062	62	246	5062	17	0	3599	119	0	206	2177	59	25	0	514	533	182	717	267	180	1987	10365	28	132	3054	152	66	7718	446	3
OTU43	1	9	1	1	0	0	0	2	0	1	0	0	0	0	0	0	0	4	0	0	0	0	0	0	1	0	0	0	0	0	1	0	0
OTU44	1226	0	0	0	0	0	419	0	0	0	0	0	1	0	0	0	0	0	0	0	0	0	0	0	0	0	0	0	0	0	0	0	0
OTU45	0	0	0	0	0	0	0	0	0	0	0	0	0	0	0	0	0	0	0	0	0	0	0	0	0	2903	0	0	0	0	0	0	0
OTU46	1	1	0	0	0	0	8	0	1	0	1	1	1	0	1	1	0	1	1	0	1	0	0	1	0	1	0	1	0	0	0	3	1
OTU47	0	0	0	0	0	0	0	0	0	0	0	0	0	0	0	0	0	0	0	0	0	0	0	3	0	0	0	0	0	0	0	0	0
OTU48	0	0	1	0	0	0	0	0	0	0	0	0	0	0	0	0	0	0	0	0	0	0	2	0	0	0	0	0	0	0	0	0	0
OTU49	0	0	0	0	0	0	0	0	0	0	0	0	0	0	0	0	0	0	0	0	0	0	0	0	0	0	0	7	0	0	0	0	0
OTU50	0	0	0	0	0	0	0	0	0	0	0	0	0	0	0	0	0	0	0	0	0	0	0	2	0	0	0	0	0	0	0	0	0
OTU51	0	26	11	0	0	0	0	1545	0	0	1	0	2591	0	0	0	0	126	0	0	0	0	0	0	0	0	0	0	0	152	0	0	0
OTU52	0	0	0	0	0	0	0	0	0	0	0	0	0	0	0	0	0	0	0	0	1015	0	0	0	0	0	0	0	0	0	0	0	0
OTU53	1	0	0	0	0	1	3	1	0	1	0	0	0	0	0	2	0	3	0	0	2	0	0	3	0	0	0	0	0	0	0	1	3
OTU54	0	0	0	0	0	0	0	0	0	0	0	0	0	0	0	2	0	0	0	0	0	0	0	0	0	0	0	0	0	0	0	0	0
OTU55	4	1	0	0	0	0	0	0	0	0	0	0	0	0	0	0	0	2	0	1	0	0	0	0	0	0	0	0	0	0	0	0	1
OTU56	56	0	0	0	7	0	0	0	0	0	0	0	0	0	0	0	0	0	0	0	0	0	0	0	0	0	0	0	0	0	0	0	0
OTU57	0	0	2	0	0	0	0	0	0	0	0	0	0	0	0	0	0	0	39	0	0	0	0	0	0	0	0	0	0	0	0	0	0
OTU58	0	0	0	0	0	0	0	0	0	0	2891	0	0	0	0	0	0	0	0	0	0	0	0	0	0	0	89	0	0	0	0	1322	1754
OTU59	0	0	0	0	0	0	0	0	0	0	0	0	0	0	0	0	0	0	0	0	0	0	0	3	0	0	0	0	0	0	0	0	0
OTU60	3	0	0	0	0	0	0	2	1	0	3	0	1	0	0	0	0	0	1	0	0	0	0	0	0	0	0	1	0	0	0	1	0
OTU61	0	0	0	0	0	0	0	0	0	0	0	0	0	0	0	0	0	0	0	0	6	0	0	0	0	0	0	3	0	0	0	0	0
OTU62	3	0	1	0	0	0	5	6	0	0	0	0	0	0	2	0	0	1	0	0	2	0	0	0	0	1	0	0	0	0	0	2	4
OTU63	0	0	1	0	0	0	0	0	0	0	0	0	9	0	0	0	0	0	0	0	0	88	0	0	0	0	0	0	0	0	0	0	0
OTU64	7	0	0	0	0	0	1354	0	0	0	0	0	0	0	135	0	0	0	0	0	1187	0	0	0	0	0	0	1623	0	0	12	0	0
OTU65	0	0	4	0	0	0	3	0	0	0	0	0	0	0	0	0	0	1	3	0	0	60	72	0	0	0	0	0	3	0	0	0	0
OTU66	130	2	2104	285	13	4257	377	820	57	1365	5196	1162	27	582	628	2515	35	534	620	3139	387	162	1324	947	428	114	123	5045	586	1442	535	7274	5854
OTU67	0	0	0	0	0	0	0	0	0	0	0	0	0	0	0	0	0	0	0	0	0	0	0	3	0	0	0	0	0	0	0	0	0
OTU68	0	0	0	0	0	0	0	0	0	0	0	0	0	0	0	0	0	0	0	0	0	0	0	0	0	0	0	0	0	0	0	0	2
OTU69	0	0	0	0	0	0	0	0	0	0	0	0	0	0	0	0	0	0	0	0	2	0	0	1	0	0	0	0	0	0	0	0	0
OTU70	0	0	0	0	1	0	0	12192	0	0	0	0	0	0	0	14	0	0	778	0	0	0	0	0	0	0	14	0	8	1	0	0	0
OTU71	3	0	1	1	0	2	5	3	1	2	0	0	0	0	0	2	1	2	0	0	11	0	0	1	0	0	0	5	0	0	1	3	3
OTU72	0	0	0	0	0	0	2	0	0	0	0	0	0	0	0	0	0	0	0	1	0	0	0	0	0	0	0	0	0	0	0	0	0
OTU73	0	0	0	0	0	0	0	0	0	0	0	0	0	0	0	0	0	0	0	0	7	0	0	0	0	0	0	0	0	0	0	0	0
OTU74	0	0	0	0	0	0	0	0	0	0	0	0	0	0	0	0	0	0	1	0	0	0	1	4	0	0	0	7	0	0	0	0	0
OTU75	4	0	19	0	0	0	0	0	0	0	0	0	6	0	0	0	0	0	0	0	0	252	0	0	0	0	0	0	0	0	0	0	0
OTU76	12504	5	3	0	9	7	10371	3	0	3	0	0	0	0	17	133	4	18	5	0	87	0	42	6	0	26	0	11	0	0	0	2	12
OTU77	0	0	0	0	0	0	7	0	0	2	0	0	0	0	1	2	0	1	0	0	0	0	0	0	0	0	0	0	0	0	0	4	1
OTU78	0	0	0	0	0	0	11	0	0	0	0	0	0	0	0	0	0	0	0	0	0	0	0	0	0	0	0	0	0	0	0	0	0
OTU79	0	0	0	2	0	0	0	0	0	0	0	0	0	0	0	0	0	0	0	0	0	0	0	0	0	0	0	0	0	0	0	0	0
OTU80	0	0	0	0	0	0	0	0	0	0	0	0	0	0	0	0	0	0	0	0	0	0	0	0	0	0	40	0	0	2	0	0	0
OTU81	0	0	0	0	0	0	0	0	0	0	0	0	1	0	0	0	0	0	0	0	0	0	0	1	0	0	0	0	0	0	0	31	0
OTU82	0	7	0	0	0	0	0	0	0	0	0	0	0	0	0	0	0	0	0	0	0	0	0	0	0	0	0	0	0	0	0	0	0
OTU83	0	0	0	0	0	1	3	0	1	0	0	0	0	0	0	0	0	0	0	0	0	1	0	1	0	0	0	2	0	0	0	0	0
OTU84	0	0	0	0	0	0	0	0	0	0	0	0	7	0	0	0	0	0	0	2	0	0	0	0	0	48	0	0	1	0	0	0	0
OTU85	2	0	0	0	0	0	0	0	0	0	0	0	0	0	0	0	0	0	0	0	0	259	0	0	0	0	0	0	0	0	0	0	0
OTU86	0	0	0	0	0	0	0	0	0	0	0	0	0	0	0	0	0	0	0	0	0	0	0	3	0	0	0	0	0	0	0	0	0
OTU87	0	0	0	0	0	0	5	0	0	0	0	0	0	0	0	0	0	0	0	0	0	0	0	0	0	0	0	0	0	0	0	0	0
OTU88	0	0	1	0	0	0	0	0	0	0	0	0	1	0	0	0	0	0	0	0	0	0	7	0	0	0	0	0	1	0	0	0	0
OTU89	0	0	0	0	0	0	0	0	0	0	0	0	0	0	0	0	0	0	0	0	0	0	0	0	1	0	0	0	4733	0	0	0	39
OTU90	0	0	0	0	0	0	0	0	0	2	0	0	0	0	0	0	0	0	0	0	0	0	0	0	0	0	0	0	0	0	0	0	0
OTU91	0	0	0	0	0	0	0	0	0	0	0	0	0	0	67	0	0	0	76	0	0	0	1	0	0	0	0	0	0	0	0	0	0
OTU92	0	0	0	0	0	0	0	0	0	0	0	0	0	0	1	0	0	1476	0	0	0	0	0	0	0	0	0	0	1	0	0	0	11
OTU93	0	0	0	0	0	0	2	0	0	0	0	0	0	0	0	0	0	0	0	0	0	0	0	0	0	0	0	0	0	0	0	0	0
OTU94	0	0	0	0	0	0	0	0	0	1	0	0	0	0	0	2	0	0	35	0	0	0	0	6	0	0	0	0	0	0	0	0	0
OTU95	1	0	0	0	0	0	0	0	0	0	0	0	0	0	0	0	0	0	0	0	0	2	0	0	0	0	0	0	0	0	0	0	0
OTU96	3	0	0	0	0	0	1	0	0	0	0	0	0	0	0	0	0	1	0	0	0	0	0	3	0	1	0	0	0	0	0	0	0
OTU97	7	0	0	0	0	2	15	0	0	0	0	0	0	0	1	3	0	3	0	2	0	0	1	1	0	0	0	0	0	0	0	1	0
OTU98	0	0	0	0	0	12	1	0	1	0	0	0	0	0	0	0	0	0	0	0	0	0	143	0	0	0	0	0	0	0	0	0	0
OTU99	0	10	0	0	0	0	0	0	0	0	0	0	781	0	0	0	0	0	0	0	0	0	0	0	0	0	0	0	0	0	0	0	0
OTU100	305	9585	88	9	33	407	129	789	260	1045	415	478	7	7	275	3479	64	66	47	36	561	18	26	1459	7	26	143	10624	1	2	639	307	194
OTU101	29	0	0	0	0	0	0	0	0	0	0	0	0	0	0	0	0	0	0	0	3	3800	0	15075	0	119	0	0	0	25	0	0	0
OTU102	0	0	0	0	0	0	0	0	0	0	0	0	0	0	0	0	0	1	0	0	0	0	0	0	0	2	0	0	0	0	0	0	0
OTU103	0	0	0	0	0	0	1	0	0	0	0	0	0	0	0	1	1	0	0	0	0	0	0	0	0	0	0	0	0	0	0	1	0
OTU104	3	1	7613	0	0	2	1	5	0	0	1	0	0	0	1	1	23646	8836	7	0	0	0	0	2	0	0	1562	3	1	12	0	0	0
OTU105	0	1	0	0	1	0	0	8	0	1	0	0	0	0	0	0	0	0	1	0	0	0	1	6	0	0	0	0	0	1	0	0	0
OTU106	5	27	3	0	0	0	0	1992	0	0	1	0	555	0	0	0	0	397	164	988	0	0	0	0	0	0	0	0	1533	0	0	0	10
OTU107	15	1	0	0	0	0	2	0	17	0	0	0	0	0	9098	0	0	11	0	0	0	0	0	2	0	5304	0	0	0	0	0	333	0
OTU108	4	0	0	0	0	0	3	0	0	0	4	0	0	0	0	0	0	0	0	0	2	0	0	0	0	0	0	0	0	1	0	0	0
OTU109	1	0	0	0	0	0	0	0	0	1	0	0	0	0	0	0	0	0	0	0	2	0	0	0	0	0	0	18	0	0	1	8	3
OTU110	0	0	0	0	0	0	0	0	0	0	0	0	0	0	0	0	0	0	0	0	0	0	0	0	0	0	0	0	0	0	0	4	0
OTU111	6	1	0	0	0	1	3	0	0	0	0	0	0	0	0	1	0	1	0	0	4	0	0	0	0	2	0	0	0	0	0	1	0
OTU112	5	3	7	0	0	4	18	3	0	2	0	0	0	0	5	4	1	6	0	2	11	0	0	3	0	3	0	8	0	0	2	16	5
OTU113	0	0	0	0	0	0	3	0	0	0	0	0	0	0	0	0	0	0	0	0	0	0	0	0	0	0	0	0	0	0	0	0	0
OTU114	2	1	0	0	0	0	2	0	0	0	0	0	0	0	0	0	0	0	0	0	1	0	0	0	0	0	0	0	0	0	0	0	0
OTU115	0	0	0	0	0	0	2	0	0	0	0	0	0	0	0	0	0	0	0	0	0	0	0	2	0	0	0	0	0	0	0	0	0
OTU116	118	8	0	0	0	20	299	0	0	1	0	1	0	0	0	1	0	0	0	0	53	0	0	2	0	0	0	21	0	0	0	0	6
OTU117	2	0	1	0	1	2	10	1	0	2	1	0	0	0	1	0	0	2	0	1	3	0	0	3	0	2	0	4	0	0	1	1	3
OTU118	0	0	194	0	21	80	18	156	0	0	15	7	5	74	13	15	1	28	0	0	15	0	372	0	1	166	257	6	9	5	32	0	1
OTU119	0	0	0	0	0	0	0	0	0	0	0	0	0	0	0	0	0	0	0	0	0	0	0	2	0	0	0	0	0	0	0	0	0
OTU120	0	0	1	0	0	0	0	0	0	0	0	0	0	0	4	2	0	2	0	0	0	0	0	0	0	0	0	0	0	0	0	0	0
OTU121	0	0	0	0	0	0	1	0	0	0	0	0	0	0	0	0	1	0	0	0	0	0	0	1	0	0	0	0	0	0	0	0	2
OTU122	0	0	0	0	0	0	0	0	0	0	0	0	0	0	0	0	0	0	0	0	0	31	0	0	0	0	0	0	0	0	0	0	0
OTU123	0	0	0	0	0	0	0	0	0	0	1	0	0	0	0	0	0	1	0	0	7	0	0	1	0	0	0	0	0	0	0	0	0
OTU124	0	0	0	0	0	0	0	0	0	0	0	0	0	0	0	0	0	0	0	0	0	0	0	6	0	0	0	0	0	0	0	0	0
OTU125	1	169	198	0	105	0	0	79	4	16	0	0	389	1	0	0	0	18	1768	348	1581	2	7	25	80	797	239	378	148	1155	4783	0	2
OTU126	0	1	0	0	0	0	0	0	0	0	0	0	0	0	0	0	0	0	0	0	0	0	0	0	0	0	0	4	0	0	0	1	0
OTU127	0	0	0	0	0	0	0	0	0	0	0	0	0	0	1	0	0	0	0	0	227	0	0	0	60	0	0	0	0	0	0	0	0
OTU128	11392	22	28	785	563	19	12465	182	7	12599	14494	3441	2448	2288	57	3662	1111	311	292	91	191	559	37	172	1262	16	637	379	97	78	27	158	7
OTU129	0	0	0	0	0	0	0	0	0	0	0	0	0	0	0	0	0	0	0	0	0	0	0	4	0	0	0	0	0	0	0	0	0
OTU130	0	0	0	0	0	2	0	2	0	0	0	0	0	0	0	0	0	0	0	0	0	0	0	0	0	0	0	1	0	0	0	2	2
OTU131	0	1	0	0	0	0	0	0	0	0	0	0	0	0	0	0	0	0	0	0	5	0	0	0	0	0	0	0	0	0	0	0	0
OTU132	0	0	1	0	0	0	10	0	0	0	2	0	0	0	0	0	0	0	0	0	7	0	0	0	0	0	0	0	0	0	0	9	0
OTU133	0	0	0	0	0	0	4	0	0	0	0	0	0	0	0	0	0	0	0	0	0	0	0	0	0	0	0	0	0	0	0	0	0
OTU134	2	0	0	0	0	0	0	0	0	0	0	0	5	0	0	0	0	2	0	0	0	21	1	241	43	4	0	0	0	0	0	0	0
OTU135	0	0	0	0	0	0	2	0	0	0	0	0	0	0	0	0	0	0	0	0	0	0	0	0	0	0	0	0	0	0	0	0	0
OTU136	0	0	0	0	0	0	5	0	0	0	0	0	0	0	0	0	0	0	0	0	0	0	0	0	0	0	0	0	0	0	0	1	0
OTU137	0	0	0	0	0	0	0	0	0	0	0	0	0	0	0	1	0	0	5	0	0	0	0	0	0	0	0	0	0	0	0	4	0
OTU138	4	0	0	0	0	0	0	4	0	0	0	0	0	0	1	3	0	1	0	0	0	0	0	0	0	1	0	0	0	0	0	0	0
OTU139	2	29	0	2	0	1	2	0	0	2	2	1	0	0	2	10	0	0	0	1	3	1	0	0	0	0	0	10	8	0	1	2	1
OTU140	0	0	0	0	0	0	0	0	0	0	0	0	0	0	0	0	0	0	0	0	0	0	0	0	0	0	0	0	0	0	0	5	0
OTU141	0	0	0	0	0	0	4	0	0	0	0	0	0	0	0	0	0	0	0	0	0	0	0	0	0	0	0	0	0	0	0	0	0
OTU142	2	1	0	0	0	0	4	2	0	0	0	0	0	0	0	0	0	0	0	1	0	0	0	2	0	1	1	0	0	0	0	1	0
OTU143	0	0	0	0	0	0	0	0	0	0	0	0	0	0	0	0	0	0	0	0	0	0	0	3	0	0	0	0	0	0	0	0	0
OTU144	1	0	0	0	2	0	8	0	0	0	0	1	0	0	0	10	0	1	0	0	0	0	0	1	0	0	0	1	0	0	0	1	0
OTU145	0	0	0	0	0	0	0	0	0	0	0	0	0	0	6	0	0	0	0	0	1	0	0	0	0	0	0	0	0	0	0	0	0
OTU146	27	16	7	9	0	17	48	38	31	7	2	2	0	2	11	18	3	71	1	13	41	0	0	31	2	9	4	18	0	4	4	37	23
OTU147	0	0	0	0	0	0	0	0	0	0	0	0	0	0	0	0	0	0	0	0	0	0	0	0	706	0	0	0	0	0	0	0	0
OTU148	0	96	12	0	735	0	2	0	0	0	0	2	6993	0	0	0	0	354	413	1	0	0	0	0	0	0	0	0	10122	0	0	0	106
OTU149	12	0	4	0	0	9	17	15	0	0	16	0	1	0	0	32	4	5	0	0	86	0	3	0	0	0	19	0	1	8	0	75	0
OTU150	5	0	0	3	0	42	0	0	13	0	0	0	0	11	0	0	0	0	0	0	1	0	0	0	0	0	2	0	0	0	0	0	0
OTU151	20	0	0	3	0	0	24	0	0	0	0	0	0	0	3	0	0	0	0	0	0	0	0	10	0	331	2	0	0	0	0	241	0
OTU152	1	0	0	0	0	0	5	0	0	0	0	0	0	0	0	33	0	0	0	2	0	0	0	0	0	0	0	0	0	0	0	0	0
OTU153	24	0	0	0	0	0	5	0	0	0	0	0	0	0	0	0	0	2	0	3	0	0	0	15	0	0	0	0	0	0	0	1	0
OTU154	4	9	3	0	0	0	1	1	0	0	0	0	0	0	0	6	0	0	3	0	26	2	0	10	0	0	1	4	0	0	0	5	7
OTU155	3	1	0	0	0	257	8	1483	0	0	2	0	0	1	3	11	0	0	0	0	8533	0	0	13	0	7	0	0	0	9	0	3213	0
OTU156	217	120	57	12	7	146	608	461	28	39	24	12	0	18	182	186	31	259	60	137	486	1	2	62	3	103	40	73	5	12	35	335	284
OTU157	0	0	0	0	0	0	0	3	0	0	0	0	0	0	0	0	0	2	0	0	6	0	0	0	0	0	0	0	0	0	0	2	0
OTU158	0	0	0	0	0	0	0	0	0	1	0	0	0	0	1	0	0	0	0	1	4	0	0	0	0	0	0	0	0	0	0	0	0
OTU159	91	3	0	0	0	0	223	1	0	1	0	0	0	0	0	3	0	6	0	0	54	0	0	0	0	3	0	13	0	0	1	0	1
OTU160	0	0	0	0	0	0	0	0	0	0	0	0	0	0	0	0	0	0	0	0	0	0	0	0	0	0	0	0	0	0	0	0	4
OTU161	0	0	0	0	0	0	0	0	0	0	0	0	0	0	0	0	0	0	21	0	0	0	0	0	0	0	0	0	0	0	0	1	0
OTU162	1	2	0	0	0	2	2	1	0	0	0	0	0	0	0	0	0	2	0	0	0	0	0	0	0	0	0	0	0	0	0	5	0
OTU163	0	0	0	0	9102	0	0	0	0	0	0	0	0	0	0	0	0	1	59	0	0	0	71	0	0	0	0	0	0	0	0	0	0
OTU164	0	0	0	0	0	0	0	0	0	0	0	0	0	0	0	0	0	0	0	0	0	0	0	3098	0	31	0	0	0	0	0	0	0
OTU165	0	1	0	0	0	0	0	0	0	0	0	0	0	0	0	0	0	0	0	0	9	0	0	0	0	0	0	0	0	0	0	0	0
OTU166	0	0	0	0	0	2	1	2	0	1	0	0	0	0	0	0	0	0	0	0	0	0	0	0	0	0	0	0	0	0	0	0	0
OTU167	0	0	0	0	162	0	0	0	0	0	0	0	0	1	0	0	0	0	0	0	0	2	0	0	0	0	0	0	0	0	0	0	1
OTU168	15	0	0	1	0	0	6	0	1	2	0	1	0	0	0	1	0	2	0	0	1	1	0	5	0	0	2	3	0	0	0	10	3
OTU169	3	0	0	0	0	0	1	0	0	0	1	0	0	0	216	0	0	0	0	0	0	0	0	0	0	0	0	0	1	0	0	0	0
OTU170	0	0	0	0	0	0	0	0	0	0	0	0	0	0	0	0	0	0	0	0	0	0	0	0	0	0	2	0	0	0	0	0	0
OTU171	57	1	39	0	31	0	117	90	0	0	43	0	8	0	0	71	7	45	10	13	42	31	9	17	0	0	55	0	38	105	120	194	1
OTU172	0	0	0	0	0	0	0	0	0	0	0	0	0	0	0	0	0	5	0	0	0	0	0	0	0	0	0	0	0	0	0	0	0
OTU173	0	0	0	0	0	1	1	0	0	1	0	0	0	0	0	0	0	0	0	0	0	0	0	6	0	1	0	0	0	2	0	0	0
OTU174	32	67	48	1025	0	3	46	1	275	1	32	12	1	135	0	1	88	99	43	7	133	0	625	179	123	2	5	0	4	7985	311	0	0
OTU175	0	0	0	0	0	0	0	0	0	0	0	0	0	0	0	0	0	0	0	50	0	0	0	0	0	0	0	0	0	0	0	651	0
OTU176	3	0	0	0	0	0	2	0	0	0	0	0	0	0	1	0	0	0	0	0	0	0	0	0	0	0	0	0	0	0	0	2	1
OTU177	0	0	0	0	0	0	0	0	0	0	0	0	0	0	0	0	0	0	56	0	0	0	0	0	0	0	0	0	0	0	0	0	0
OTU178	0	0	0	0	0	0	0	0	0	0	0	0	0	0	0	0	0	0	0	0	0	0	0	0	0	29	0	0	0	0	0	0	0
OTU179	0	0	0	0	0	0	0	0	0	0	0	0	0	1	0	0	0	0	0	0	4680	0	0	0	0	0	0	0	0	0	0	0	0
OTU180	0	0	0	0	0	0	0	0	0	0	0	0	0	0	0	0	0	0	0	0	0	0	0	0	0	0	0	0	0	0	0	0	0
OTU181	0	0	0	0	0	0	4	0	0	0	0	0	0	0	0	0	0	0	0	0	3	0	0	1	0	0	0	0	0	0	0	0	0
OTU182	0	0	0	0	0	0	0	0	0	0	0	0	0	0	0	0	0	0	62	0	0	0	0	0	0	4253	0	0	0	0	0	0	0
OTU183	0	0	0	0	0	0	2	0	0	0	0	0	0	0	0	0	0	0	0	0	0	0	0	0	0	0	0	0	0	0	0	0	0
OTU184	0	0	0	0	0	0	7	0	0	0	0	0	0	0	0	0	0	0	0	0	0	0	0	0	0	0	0	0	0	0	0	0	0
OTU185	0	3	0	0	0	0	0	0	0	0	0	0	371	0	0	0	0	0	0	0	0	0	0	246	0	4	0	0	0	0	0	0	0
OTU186	0	0	0	0	0	0	0	0	0	0	0	0	0	0	0	0	0	0	0	0	0	0	0	0	0	0	0	0	0	411	0	0	0
OTU187	0	5	0	0	0	0	0	0	0	0	0	0	150	0	0	0	0	0	27	0	0	0	0	0	0	0	0	0	0	0	0	0	0
OTU188	3	5	1	0	0	2	1	0	0	1	3678	2	0	0	334	7	430	2990	0	1	733	0	15	3	0	1042	0	1458	1	356	23	43	6
OTU189	5	450	74	0	393	68	3	0	67	5	906	23322	5	427	243	4528	19817	9	45	0	0	0	262	0	9	0	1	40	6	19	2	8	0
OTU190	0	0	0	0	0	0	0	0	0	0	0	0	19	0	0	0	0	0	0	0	0	0	0	0	0	0	0	1	0	2038	0	0	0
OTU191	0	0	0	0	0	2	0	0	0	0	0	0	0	0	0	0	0	0	0	0	1	0	0	0	0	0	0	3	0	0	0	0	1
OTU192	0	0	0	0	0	0	0	0	0	0	0	0	1	0	0	0	0	0	0	0	0	8	0	0	0	0	0	0	0	0	0	0	0
OTU193	0	2	3	5	0	0	0	0	0	0	0	0	0	0	0	0	4	0	0	0	0	0	1	0	0	0	0	0	0	0	0	0	0
OTU194	0	1	0	0	0	0	0	0	0	0	0	0	13	0	0	0	0	0	0	0	0	0	0	0	0	0	0	0	0	0	0	0	0
OTU195	0	55	0	0	0	0	0	0	0	0	0	0	5913	0	0	0	0	0	0	0	0	0	0	0	0	0	0	0	0	0	0	0	0
OTU196	0	0	0	0	0	0	2	0	0	0	0	0	0	0	0	0	0	0	0	0	0	0	0	0	0	0	0	0	0	0	0	0	0
OTU197	32	15	2	3	0	12	70	47	4	19	8	4	1	1	28	26	6	16	1	13	60	1	0	34	4	20	15	26	1	1	5	52	45
OTU198	0	0	0	0	0	0	0	0	0	0	0	0	2	0	0	0	0	0	0	482	0	0	0	0	284	0	0	0	0	0	0	0	0
OTU199	0	0	0	100	0	29	0	0	0	0	0	0	0	0	0	0	0	0	0	0	0	0	0	0	0	21	0	0	0	0	0	0	0
OTU200	0	0	0	0	0	0	0	0	0	0	0	0	0	0	0	0	0	0	0	0	0	0	0	34	0	0	0	0	0	0	0	0	0
OTU201	0	0	0	0	0	1	3	0	0	0	0	0	0	0	0	0	0	0	0	1	2	0	0	0	0	0	0	0	0	0	0	3	0
OTU202	84	14	5	5	2	269	35	1	153	0	4	0	2	8	0	28	2	24	28	3	80	0	0	492	0	4	8	61	1	0	9	71	10
OTU203	0	0	0	0	0	0	0	0	0	0	0	0	63	0	0	0	0	0	0	0	0	0	0	0	0	0	0	0	0	0	0	0	0
OTU204	0	0	0	0	0	0	0	0	0	0	0	0	0	0	0	0	0	4	0	0	0	0	0	2	0	0	0	0	0	0	0	0	0
OTU205	0	0	0	0	0	0	0	0	0	0	0	0	0	0	0	0	0	0	0	0	0	0	0	0	0	258	0	0	0	0	0	0	0
OTU206	0	11	1	2	0	6	0	0	8	1	1	34	0	50	0	0	9	0	0	0	0	0	69	0	5	0	0	1	1	5	0	0	0
OTU207	1387	5	10941	7	211	9818	4675	11971	33	197	2450	307	62	3882	5242	1882	211	2632	4	49	1541	0	11724	5	27	30632	9819	13677	235	110	1337	243	131
OTU208	850	5306	259	0	0	554	346	0	0	0	32	0	0	16	0	0	0	2	0	2	444	0	0	0	4	12	31	327	1970	0	2	2842	906
OTU209	8	238	8	1	0	10	13	4	2	0	3	0	0	0	0	1	0	1	0	0	7	1	1	4	0	1	0	1	0	0	1	6	0
OTU210	0	0	0	0	0	0	5	0	0	0	0	0	0	0	0	0	0	0	0	0	0	0	0	0	0	0	0	0	0	0	0	0	0
OTU211	0	0	0	0	0	1	4	0	0	0	0	0	0	0	0	3	0	6	0	0	0	0	0	2	0	0	1	0	0	0	0	8	0
OTU212	0	0	0	0	0	0	0	0	0	0	0	0	0	0	0	0	0	0	0	0	0	0	0	0	0	0	0	0	0	0	0	16	0
OTU213	16	0	0	0	0	0	19	0	0	0	15	0	0	0	5610	0	0	0	0	5	0	1	0	0	0	0	0	0	0	0	0	0	1
OTU214	11	0	0	0	0	73	0	0	0	0	1	0	6	0	0	0	0	0	0	0	0	0	0	0	1	0	0	3	0	0	0	0	0
OTU215	0	0	0	0	0	0	0	0	0	0	0	0	0	0	0	0	0	11	0	0	0	0	0	0	0	0	0	0	0	0	0	0	0
OTU216	0	0	0	0	0	0	0	0	0	0	0	0	0	0	0	5	0	0	0	0	0	0	0	0	0	0	0	0	0	0	0	0	0
OTU217	0	0	0	0	0	0	0	0	0	0	0	0	0	0	5	0	0	0	0	0	0	0	0	5	0	0	0	0	0	0	0	0	0
OTU218	0	0	0	0	0	0	0	0	0	0	0	0	0	0	0	0	0	0	0	65	0	0	0	0	0	0	0	0	0	0	0	0	0
OTU219	0	0	0	0	0	0	0	0	0	42	15	0	1	1	0	0	0	0	21	74	1	21	0	0	0	0	94	0	24	0	0	1	0
OTU220	0	0	0	0	0	0	0	0	0	0	0	0	0	0	0	0	0	0	0	0	0	0	0	2	0	1	0	0	0	0	0	0	0
OTU221	0	0	0	5	0	0	0	5	0	0	0	0	0	0	0	0	0	28	0	0	0	0	0	0	0	0	0	0	0	0	0	0	0
OTU222	4	0	0	0	0	0	0	0	0	0	0	0	0	0	0	0	0	0	0	0	0	0	0	0	0	0	0	0	0	0	0	0	0
OTU223	0	0	0	0	0	0	0	0	0	0	0	0	0	0	0	0	0	0	0	0	1	0	0	0	0	0	0	0	0	0	0	3	3
OTU224	0	0	0	0	0	0	0	0	0	0	0	0	0	0	0	0	0	0	0	0	2	0	0	0	0	1	0	0	0	0	0	0	0
OTU225	0	0	0	0	0	0	0	0	0	0	0	0	0	0	0	0	0	7	0	0	0	0	0	0	0	0	0	0	0	0	0	0	0
OTU226	0	0	1	0	0	1	0	0	0	0	1	0	0	0	0	0	0	1	0	0	0	0	0	0	0	0	0	0	0	0	0	5	0
OTU227	0	0	0	0	0	0	0	7	0	0	0	0	11	0	0	0	0	0	0	0	0	0	0	0	0	0	0	0	0	0	0	30	0
OTU228	71	26979	113	3	2	3898	105	0	3734	436	9	40	0	10961	489	3	12	6	0	0	0	1	9877	9	426	0	0	2101	5	46	22	17	0
OTU229	0	0	0	0	0	0	0	0	0	0	0	0	0	0	0	0	0	0	0	0	0	0	0	0	0	0	0	0	21	0	0	0	0
OTU230	3649	3	0	6284	0	2152	145	0	5828	0	2710	0	1	7112	61	0	4274	0	0	0	2	0	1029	51	651	2525	43	0	29	419	0	35	1
OTU231	1	0	0	0	0	0	0	0	0	0	0	0	0	0	0	0	0	0	0	0	0	15	0	0	0	0	0	0	0	0	0	0	0
OTU232	3	0	0	0	0	1	8	2	0	0	5	0	0	0	1	3	0	4	0	0	5	1	0	4	0	0	0	2	0	0	0	3	0
OTU233	0	1	0	16	0	0	0	0	0	0	0	0	0	0	0	0	0	0	0	0	0	0	0	0	0	0	0	0	0	0	0	0	0
OTU234	0	0	0	0	0	0	0	0	0	0	0	0	0	0	0	0	0	0	39	164	0	0	0	0	1	0	0	0	0	0	0	0	0
OTU235	0	0	0	0	0	0	0	0	0	0	0	0	0	0	0	0	0	0	0	0	0	0	0	4	0	0	0	0	0	0	0	0	0
OTU236	0	14	1	0	0	0	0	0	0	0	304	0	1130	0	0	0	0	0	3	0	0	0	0	0	0	0	0	0	0	0	0	6	0
OTU237	0	0	0	0	0	0	1	0	0	0	0	0	0	0	0	0	0	0	0	0	0	0	0	0	0	1	0	0	0	0	0	0	0
OTU238	0	0	0	0	0	0	0	0	0	0	0	0	0	0	0	0	0	0	0	0	0	0	0	3	0	0	0	0	0	0	0	0	0
OTU239	0	0	0	0	0	0	0	0	0	0	0	0	0	0	0	0	0	0	0	0	0	0	0	0	0	0	0	0	0	9	0	0	0
OTU240	0	0	30	0	0	0	0	28	0	2	0	0	0	0	0	0	0	0	0	0	0	6	0	0	0	0	112	0	0	1	0	0	0
OTU241	2	0	0	0	1	0	1	3	0	0	0	0	0	8	0	0	1	0	0	0	12	0	0	1	2	0	0	333	0	0	3	2	1
OTU242	10	0	0	1537	0	0	0	3	0	0	0	0	0	0	105	0	0	0	0	0	0	0	0	0	1	0	0	0	0	0	0	0	0
OTU243	18	0	0	0	0	0	2	0	0	0	0	0	0	0	11066	12	1	0	2067	27316	4	0	2	4	0	1	1	0	28274	0	0	1	284
OTU244	1	0	0	0	0	0	0	0	0	0	0	0	0	0	0	0	0	14	0	0	292	89	0	0	0	0	0	0	0	0	0	0	0
OTU245	0	0	0	0	0	0	0	0	0	0	0	0	0	0	0	0	0	0	0	0	0	0	0	0	0	0	29	0	0	0	0	0	0
OTU246	0	0	0	0	0	0	0	0	0	0	0	0	0	0	0	0	0	0	0	0	0	0	0	4	0	0	0	0	0	0	0	0	0
OTU247	1	1	2	0	0	1	0	0	0	0	0	0	0	0	0	0	0	6	0	110	0	0	0	0	0	0	0	0	0	0	0	253	7730
OTU248	0	0	0	0	0	0	0	0	0	0	0	0	0	0	0	0	0	10	1	0	0	0	0	1	0	0	0	0	0	0	0	0	0
OTU249	0	0	0	0	24	0	0	0	0	0	8	0	0	0	0	0	0	0	0	0	40	0	0	375	707	1	0	0	13	138	0	125	0
OTU250	0	0	0	0	0	0	0	0	0	0	0	0	0	0	0	0	0	0	0	0	0	0	0	3	0	0	0	0	0	0	0	0	0
OTU251	26	0	0	0	0	0	23	0	0	0	26	0	0	0	8619	0	0	0	0	10	1	0	0	0	0	1	0	0	0	0	0	4	0
OTU252	0	0	0	0	0	0	0	0	0	0	0	0	0	0	16	0	0	0	0	0	0	0	0	0	0	0	0	0	0	0	0	2	0
OTU253	0	0	0	0	0	0	0	0	0	0	0	0	0	0	0	0	0	2	0	0	0	0	0	0	0	0	0	0	0	0	0	2	0
OTU254	0	0	0	0	0	0	22	0	0	0	0	1	0	0	0	0	0	0	0	0	0	0	0	0	0	1	0	0	0	0	0	0	0
OTU255	0	0	0	0	0	0	0	0	0	0	0	0	6	0	1	0	0	2	4	0	0	0	0	3	13	1	0	0	0	1	2	0	0
OTU256	1	2	2	0	0	2	9	4	0	0	0	0	0	0	6	6	0	2	0	2	4	0	0	1	0	2	0	0	0	0	1	0	0
OTU257	0	0	0	0	0	0	0	0	0	0	0	0	0	0	0	0	0	0	0	0	0	0	0	7	0	2	0	0	0	0	0	0	0
OTU258	18	0	0	0	0	0	29	3	0	0	0	0	0	0	0	8	0	0	0	0	12	0	0	0	0	0	0	0	0	0	0	0	0
OTU259	0	0	0	0	0	0	0	0	0	0	0	0	0	0	0	0	0	0	0	0	6	0	0	0	0	0	0	0	0	0	0	0	0
OTU260	0	5	0	0	0	0	0	0	0	0	1	0	0	0	0	0	0	0	0	0	1	0	0	0	0	0	0	0	0	0	0	0	0
OTU261	8	0	0	0	0	0	2	0	0	0	0	0	0	0	0	1	0	1	0	0	2	1	0	0	0	0	0	0	0	0	0	2	2
OTU262	0	0	0	0	0	0	1	0	0	0	0	0	0	0	0	0	0	0	0	600	0	0	0	0	0	1	0	0	0	0	0	1	1
OTU263	0	0	3	0	0	98	1	0	0	0	178	0	5	0	1	0	1	7	28	49	185	10	355	36	49	125	1	0	138	328	0	205	1
OTU264	0	0	0	0	0	0	5	0	0	0	0	0	0	0	0	0	0	0	0	0	0	0	0	0	0	0	0	0	0	0	0	0	0
OTU265	0	0	0	0	0	0	4	1	0	0	0	0	0	1	1	0	0	1	0	0	0	0	0	33	0	0	0	0	0	0	0	0	0
OTU266	106	10	0	0	0	14	2	0	2	0	0	0	0	0	1	0	1	0	0	0	0	0	2	0	0	1	0	4	0	0	0	0	0
OTU267	0	0	0	0	0	0	6	0	1	0	0	0	0	0	0	0	0	0	0	0	127	0	0	2	0	0	0	0	0	11540	0	0	0
OTU268	5	4	1	0	0	6	23	13	1	1	0	0	0	1	8	0	1	5	1	1	11	0	0	0	0	4	1	8	0	0	1	8	5
OTU269	1	0	0	0	0	0	2	0	0	0	1	2	0	0	0	0	0	0	0	0	0	0	0	0	0	0	1	0	0	0	0	8	2
